# Supplementary material for: Zinc and Copper Oxide Nanoparticles: Pioneering Antibacterial and Antibiofilm Strategies for Environmental Restoration against Antibiotic-Resistant Bacteria
Source: Materials (Basel). 2024 Jul 12;17(14):3444. doi: 10.3390/ma17143444 (PMC11278220; doi:10.3390/ma17143444)
Supplement: Supplementary file 1 [file materials-17-03444-s001.zip]

Archive with 1 entries (1 files):
- materials-2954643-supplementary.pdf
